# Supplementary material for: Lower bumblebee colony reproductive success in agricultural compared with urban environments
Source: Proc Biol Sci. 2018 Jun 27;285(1881):20180807. doi: 10.1098/rspb.2018.0807 (PMC6030522; doi:10.1098/rspb.2018.0807)
Supplement: Supplementary Tables [file rspb20180807supp2.xlsx]

## Sheet: Table S1
Table S1. Tables of candidate models to analyse the effect of land-use on colony success measures using a) zero-inflated hurdle models to analyse reproductive production as a binary response and a count process; b) linear models to analyse log-transformed peak colony size; Cox proportional hazards models to analyse c) queen survival and d) colony survival; binomial GAMs to analyse e) ovary develo…
a		Reproductive output
Count process			Binomial process	AICc	ΔAICc	wi
500m Land-use			500m Land-use	284.4	0	0.277
Basic			500m Land-use	284.5	0.14	0.259
500m Land-use			Basic	284.9	0.5	0.216
Basic			Basic	285.7	1.32	0.143
500m Land-use + Temperature			500m Land-use	287.3	2.93	0.064
500m Land-use + Temperature + Rainfall			500m Land-use	290.5	6.14	0.013
500m Land-use + Temperature			500m Land-use + Temperature	290.6	6.16	0.013
500m Land-use + Temperature + Rainfall + Humidity			500m Land-use	292.7	8.3	0.004
b	Peak colony size
Model				AICc	ΔAICc	wi
500m Land-use + Rainfall				88.7	0	0.333
500m Land-use				89.8	1.05	0.197
500m Land-use + Rainfall + Humidity				90.3	1.55	0.153
500m Land-use + Humidity				91.7	3.04	0.073
Rainfall + Humidity				92.3	3.63	0.054
500m Land-use + Temperature				92.4	3.71	0.052
500m Land-use + Temperature + Rainfall + Humidity				93.3	4.57	0.034
Basic				94	5.28	0.024
c	Queen survival
Model				AICc	ΔAICc	wi
500m Land-use + Rainfall				140.3	0	0.365
500m Land-use				141.4	1.11	0.21
500m Land-use + Rainfall + Humidity				142.8	2.5	0.104
500m Land-use + Humidity				143.5	3.28	0.071
500m Land-use + Temperature				143.6	3.37	0.068
Rainfall				143.8	3.56	0.061
500m Land-use + Temperature + Rainfall + Humidity				145.4	5.17	0.028
Temperature + Rainfall				145.9	5.61	0.022
d	Colony survival
Model				AICc	ΔAICc	wi
500m Land-use + Rainfall				195.9	0	0.472
500m Land-use				197.9	2.02	0.172
500m Land-use + Rainfall + Humidity				198.1	2.19	0.158
500m Land-use + Temperature + Rainfall + Humidity				200.2	4.29	0.055
500m Land-use + Humidity				200.3	4.37	0.053
500m Land-use + Temperature				200.3	4.38	0.053
500m Land-use + Temperature + Humidity				202.8	6.88	0.015
Rainfall				204.1	8.17	0.008
e	Ovary development
Model				AICc	ΔAICc	wi
500m Land-use + s(Week,5)				474.2	0	0.108
500m Land-use + Rainfall + Humidity + s(Week,5)				474.2	0.06	0.105
500m Land-use + Temperature + Humidity + s(Week,5)				474.5	0.35	0.09
500m Land-use + Temperature + s(Week,5)				474.6	0.42	0.087
500m Land-use + Rainfall + s(Week,5)				474.6	0.45	0.086
500m Land-use + Humidity + s(Week,5)				474.8	0.66	0.077
500m Land-use + Temperature + Rainfall + Humidity + s(Week,5)				474.9	0.72	0.075
500m Land-use + Temperature + Rainfall + s(Week,5)				474.9	0.76	0.074
f	Presence of nectar in nest
Model				AICc	ΔAICc	wi
500m Land-use + s(Week,5)				216.7	0	0.401
500m Land-use + Rainfall + s(Week,5)				218.1	1.4	0.199
500m Land-use + Temperature + s(Week,5)				219	2.25	0.13
500m Land-use + Rainfall + Humidity + s(Week,5)				220.3	3.61	0.066
500m Land-use + Temperature + Rainfall + s(Week,5)				220.4	3.72	0.062
500m Land-use + Temperature + Humidity + s(Week,5)				221.2	4.48	0.043
s(Week,5)				221.7	5.04	0.032
500m Land-use + Temperature + Rainfall + Humidity + s(Week,5)				222.5	5.83	0.022
g	Presence of pollen in nest
Model				AICc	ΔAICc	wi
500m Land-use + Rainfall + s(Week,5)				290.1	0	0.302
500m Land-use + Rainfall + Humidity + s(Week,5)				290.1	0.02	0.299
500m Land-use + Temperature + Rainfall + Humidity + s(Week,5)				292	1.93	0.115
500m Land-use + Temperature + Rainfall + s(Week,5)				292.1	2.02	0.11
500m Land-use + Temperature + Humidity + s(Week,5)				292.9	2.83	0.073
500m Land-use + s(Week,5)				293	2.86	0.072
500m Land-use + Temperature + s(Week,5)				295.1	4.99	0.025
500m Land-use + Temperature + Rainfall + Humidity				299.8	9.67	0.002
h	Bombus vestalis invasions
Model				AICc	ΔAICc	wi
500m Land-use + Humidity				53	0	0.247
500m Land-use				53.2	0.18	0.226
500m Land-use + Rainfall				53.8	0.74	0.171
500m Land-use + Rainfall + Humidity				54.4	1.35	0.126
500m Land-use + Temperature + Humidity				55	2.02	0.09
500m Land-use + Temperature + Rainfall				55.1	2.1	0.087
500m Land-use + Temperature + Rainfall + Humidity				56.8	3.77	0.037
Temperature				61.3	8.25	0.004

## Sheet: Table S2
Table S3. Coefficients and 95% confidence intervals (CIs) for the optimal model or model sets (model averaged where applicable) for analyses of the effect of land-use at a 500m radius on colony success measures. Parameters highlighted in bold are considered important to the model based on 95% CIs.
a	Reproductive output
Parameters		Estimate		Std. Error	95% CIs
					Lower				Upper
Count: (Intercept)			2.0609	1.5099	-0.899				5.02
Count: 500m Land-use (Village)			2.5657	1.0136	0.579				4.552
Count: 500m Land-use (City)			2.7886	1.0149	0.799				4.778
Count: Log(theta)			0.6642	0.3215	0.034				1.294
Binomial: (Intercept)			-0.5195	1.3848	-3.234				2.195
Binomial: 500m Land-use (Village)			2.8526	1.2885	0.327				5.378
Binomial: 500m Land-use (City)			2.2618	1.2383	-0.165				4.689
b	Peak colony size
Parameters		Estimate		Std. Error	95% CIs
					Lower				Upper
(Intercept)		1.95427		1.24504	-0.486				4.395
500m Land-use (Village)		1.04654		0.371272	0.319				1.774
500m Land-use (City)		0.917691		0.369246	0.194				1.641
Rainfall		0.012639		0.006641	0				0.026
Humidity		0.023268		0.021884	-0.02				0.066
c	Queen survival
Parameters		Regression coefficient (b)		Std. Error (SE(b))	Hazard Ratio (eb)		95% CIs on Hazard Ratio
							Lower				Upper
500m Land-use (Village)		-1.9862		0.64692	0.137216		0.038613				0.487611
500m Land-use (City)		-1.90358		0.65913	0.149034		0.040947				0.542436
Rainfall		-0.02592		0.01395	0.974413		0.948132				1.00142
d	Colony survival
Parameters		Regression coefficient (b)		Std. Error (SE(b))	Hazard Ratio (eb)		95% CIs on Hazard Ratio
							Lower				Upper
500m Land-use (Village)		-2.61347		0.66815	0.07328		0.019781				0.271472
500m Land-use (City)		-2.19901		0.64963	0.110913		0.031046				0.39624
Rainfall		-0.02301		0.01125	0.977253		0.95594				0.99904
e	Ovary development
Parameters		Estimate		Std. Error	95% CIs
					Lower				Upper
(Intercept)		2.24188		5.22079	-7.991				12.475
500m Land-use (Village)		-1.91184		1.06624	-4.002				0.178
500m Land-use (City)		-1.73943		1.06649	-3.83				0.351
Humidity		-0.064702		0.063921	-0.19				0.061
Rainfall		-0.008717		0.017147	-0.042				0.025
Temperature		0.10983		0.242273	-0.365				0.585
f	Presence of nectar in nest
Parameters		Estimate		Std. Error	95% CIs
					Lower				Upper
(Intercept)		-1.89874		0.709561	-3.289				-0.508
500m Land-use (Village)		1.90209		0.761149	0.41				3.394
500m Land-use (City)		2.01452		0.762484	0.52				3.509
Rainfall		-0.01196		0.013825	-0.039				0.015
g	Presence of pollen in nest
Parameters		Estimate		Std. Error	95% CIs
					Lower				Upper
(Intercept)		0.871551		2.78396	-4.585				6.328
500m Land-use (Village)		2.03765		0.543247	0.973				3.102
500m Land-use (City)		2.10875		0.542887	1.045				3.173
Rainfall		-0.02663		0.013466	-0.053				0
Humidity		-0.04209		0.028787	-0.099				0.014
Temperature		-0.10151		0.120004	-0.337				0.134
h	Bombus vestalis invasions
Parameters		Estimate		Std. Error	95% CIs
					Lower				Upper
(Intercept)		-1.57201		6.43246	-14.18				11.036
500m Land-use (Village)		-2.94303		1.27595	-5.444				-0.442
500m Land-use (City)		-3.77645		1.28965	-6.304				-1.249
Humidity		0.12588		0.08739	-0.045				0.297
Rainfall		-0.0293		0.02472	-0.078				0.019
i	Onset of reproduction
Parameters		Regression coefficient (b)		Std. Error (SE(b))		Hazard Ratio (eb)		95% CIs on Hazard Ratio
								Lower				Upper
500m Land-use (Village)		1.389		1.039		4.01084		0.523384				30.7362
500m Land-use (City)		1.155		1.042		3.17402		0.411758				24.4669
j	Male fat content
Parameters		Estimate		Std. Error		95% CIs
						Lower				Upper
(Intercept)		1.33925		0.491812		0.375				2.303
500m Land-use (City)		-0.10054		0.105539		-0.307				0.106
Humidity		-0.00379		0.006483		-0.016				0.009
Rainfall		0.004544		0.003072		-0.001				0.011
Temperature		0.002222		0.024564		-0.046				0.05
k	Worker fat content
Parameters		Estimate		Std. Error		95% CIs
						Lower				Upper
(Intercept)		0.416772		0.16027		0.103				0.731
Humidity		0.00178		0.001914		-0.002				0.006
Rainfall		-0.00458		0.006904		-0.018				0.009
l	Worker thorax width
Parameters		Estimate		Std. Error		95% CIs
						Lower				Upper
(Intercept)		4.40956		0.790866		2.859				5.96
Humidity		0.01202		0.006308		0				0.024
500m Land-use (Village)		0.242615		0.171482		-0.093				0.579
500m Land-use (City)		0.247923		0.171305		-0.088				0.584
Temperature		-0.01903		0.024369		-0.067				0.029
m	Male thorax width
Parameters		Estimate		Std. Error	95% CIs
					Lower				Upper
(Intercept)		5.73719		0.497939	4.761				6.713
Humidity		0.001443		0.005363	-0.009				0.012
Rainfall		0.005706		0.002244	0.001				0.01
Temperature		-0.01748		0.018316	-0.053				0.018
500m Land-use (City)		-0.03755		0.07087	-0.176				0.101
n	Crithidia bombi presence
Parameters		Estimate		Std. Error		95% CIs
						Lower				Upper
(Intercept)		-12.1946		3.374		-18.808				-5.582
Temperature		0.545		0.2044		0.144				0.946
o	Apicystis bombi presence
Parameters		Estimate		Std. Error	95% CIs
					Lower				Upper
(Intercept)		-5.4916		3.73871	-12.819				1.836
Humidity		0.07823		0.06331	-0.046				0.202
Rainfall		0.01477		0.01542	-0.015				0.045

## Sheet: Table S3
Table S3. Tables of candidate models to analyse the effect of proportion flower rich habitat on colony sucess measures using a) zero-inflated hurdle models to analyse reproductive production as a binary response and a count process; b) linear models to analyse log-transformed peak colony size; Cox proportional hazards models to analyse c) queen survival and d) colony survival; binomial GAMs to an…
a		Reproductive output
Count process			Binomial process	AICc	ΔAICc	wi
Basic	Basic	Basic	Basic	285.7	0	0.446
Proportion flower-rich	Proportion flower rich	Proportion flower rich	Basic	287.2	1.53	0.207
Basic	Basic	Basic	Proportion flower-rich	287.6	1.86	0.176
Proportion flower-rich	Proportion flower rich	Proportion flower rich	Proportion flower-rich	289.3	3.55	0.076
Proportion flower-rich + Temperature	Proportion flower rich + Temperature	Proportion flower rich + Temperature	Proportion flower-rich	290	4.3	0.052
Proportion flower-rich + Temperature	Proportion flower rich + Temperature	Proportion flower rich + Temperature	Proportion flower-rich + Temperature	292.5	6.79	0.015
Proportion flower-rich + Rainfall + Temperature	Proportion flower-rich + Rainfall + Temperature	Proportion flower-rich + Rainfall + Temperature	Proportion flower-rich	292.8	7.04	0.013
Proportion flower-rich	Proportion flower-rich	Proportion flower-rich	Temperature + Rainfall + Humidity	294.9	9.18	0.005
b	Peak colony size
Model				AICc	ΔAICc	wi
Humidity + Rainfall				92.3	0	0.22
Proportion flower-rich + Rainfall				92.5	0.17	0.202
Proportion flower-rich + Rainfall + Humidity				93.8	1.47	0.106
Basic				94	1.65	0.097
Rainfall + Temperature				94.2	1.88	0.086
Humidity + Rainfall + Temperature				94.9	2.58	0.061
Proportion flower-rich + Rainfall				95.2	2.87	0.053
Humidity				95.2	2.88	0.052
c	Queen survival
Model				AICc	ΔAICc	wi
Rainfall				143.8	0	0.345
Proportion flower-rich + Rainfall				145.8	2	0.127
Rainfall + Temperature				145.9	2.05	0.124
Humidity + Rainfall				146.1	2.23	0.113
Basic				146.5	2.72	0.088
Proportion flower-rich + Rainfall + Humidity				148.2	4.34	0.039
Humidity + Rainfall + Temperature				148.2	4.39	0.038
Humidity				148.4	4.55	0.035
d	Colony survival
Model				AICc	ΔAICc	wi
Rainfall				204.1	0	0.276
Humidity + Rainfall				205.3	1.28	0.145
Rainfall + Temperature				205.8	1.79	0.113
Basic				205.9	1.89	0.107
Proportion flower-rich + Rainfall				206.3	2.22	0.091
Proportion flower-rich				207.4	3.32	0.052
Proportion flower-rich + Rainfall + Humidity				207.5	3.49	0.048
Proportion flower-rich + Rainfall				207.6	3.55	0.047
e	Presence of nectar in nest
Model				AICc	ΔAICc	wi
Proportion flower-rich + s(Week,5)				220.9	0	0.262
s(Week,5)				221.7	0.82	0.174
Proportion flower-rich + Temperature + s(Week,5)				222.8	1.84	0.105
Proportion flower-rich + Rainfall + s(Week,5)				223	2.04	0.094
Rainfall + s(Week,5)				223.7	2.77	0.066
Humidity + s(Week,5)				223.8	2.92	0.061
Temperature + s(Week,5)				223.9	3	0.058
Proportion flower-rich + Temperature + Humidity + s(Week,5)				224.6	3.67	0.042
f	Presence of pollen in nest
Model				AICc	ΔAICc	wi
Rainfall + s(Week,5)				290.1	0	0.302
Temperature + Rainfall + s(Week,5)				290.1	0.02	0.299
Proportion flower-rich + Rainfall + s(Week,5)				292	1.93	0.115
Humidity + s(Week,5)				292.1	2.02	0.11
Proportion flower-rich + Rainfall + Humidity + s(Week,5)				292.9	2.83	0.073
s(Week,5)				293	2.86	0.072
Temperature + Rainfall + Humidty + s(Week,5)				295.1	4.99	0.025
Proportion flower-rich + Temperature + Rainfall + s(Week,5)				299.8	9.67	0.002

## Sheet: Table S4
Table S4. Coefficients and 95% confidence intervals (CIs) for the optimal model or model sets (model averaged where applicable) for analyses of the effect of proportion flower rich habitat on colony success measures. Parameters highlighted in bold are considered important to the model based on 95% CIs.
a	Reproductive output
Parameters		Estimate		Std. Error	95% CIs
					Lower				Upper
Count: (Intercept)			3.591	0.2549	3.0914				4.0906
Count: Log(theta)			0.5569	0.3042	-0.039332				1.15313
Binomial: (Intercept)			0.8727	0.4859	-0.079664				1.82506
Count: Proportion flower-rich			-1.8742	1.8792	-5.55743				1.80903
Binomial: Proportion flower-rich			-2.5731	3.2161	-8.87666				3.73046
b	Peak colony size
Parameters		Estimate		Std. Error	95% CIs
					Lower				Upper
(Intercept)		2.03324		1.88091	-1.65335				5.71982
Humidity		0.029757		0.023192	-0.0156993				0.0752133
Rainfall		0.016138		0.007091	0.00223964				0.0300364
Proportion flower-rich		-1.38804		1.14558	-3.63339				0.857296
Temperature		-0.03032		0.087733	-0.202277				0.141637
c	Queen survival
Parameters		Regression coefficient (b)		Std. Error (SE(b))	Hazard Ratio (eb)		95% CIs on Hazard Ratio
							Lower				Upper
Rainfall		-0.02674		0.01202	0.97361		0.9509				0.9968
d	Colony survival
Parameters		Regression coefficient (b)		Std. Error (SE(b))	Hazard Ratio (eb)		95% CIs on Hazard Ratio
							Lower				Upper
Rainfall		-0.02045		0.01014	0.979758		0.960478				0.999425
Humidity		-0.03508		0.03593	0.965528		0.899872				1.03597
Temperature		0.09596		0.14425	1.10072		0.829635				1.46037
e	Presence of nectar in nest
Parameters		Estimate		Std. Error	95% CIs
					Lower				Upper
(Intercept)		-0.082289		1.07215	-2.1837				2.01912
Proportion flower-rich		-3.02378		1.9487	-6.84322				0.795664
Temperature		0.073488		0.129147	-0.17964				0.326616
Rainfall		-0.0076597		0.0136529	-0.0344194				0.0191
f	Presence of pollen in nest
Parameters		Estimate		Std. Error	95% CIs
					Lower				Upper
(Intercept)		0.85498		1.79459	-2.66242				4.37238
Rainfall		-0.02602		0.01292	-0.0513432				-0.0006968
Temperature		0.06601		0.11279	-0.155058				0.287078
Proportion flower-rich		-0.49613		1.66022	-3.75016				2.7579
Humidity		-0.0446		0.02833	-0.100127				0.0109268

## Sheet: Table S5
Table S5. Tables of candidate models using a) Cox proportional hazards models to analyse onset of reproduction; Gaussian GAMs to analyse b) male fat content, c) worker fat content, d) male size and e) worker size; and binomial GLMs to analyse f) Crithidia bombi and g) Apicystis bombi presence. In all cases, the basic model included the constant and the residual variance, with all other models con…
a	Onset of reproduction
Model		AICc	ΔAICc	wi
Basic		154.8	0	0.323
500m Land-use		156.5	1.67	0.14
Humidity		156.9	2.09	0.114
Rainfall		156.9	2.11	0.113
500m Land-use + Humidity		158.4	3.52	0.056
500m Land-use + Temperature		158.8	3.98	0.044
500m Land-use + Rainfall		158.9	4.03	0.043
Temperature + Humidity		159	4.21	0.039
b	Male fat content
Model		AICc	ΔAICc	wi
500m Land-use + s(Week,)		303.2	0	0.133
s(Week)		303.4	0.18	0.121
500m Land-use + Rainfall + Humidity + s(Week)		304.1	0.84	0.087
Rainfall + Humidity + s(Week)		304.2	0.93	0.083
500m Land-use + Humidity + s(Week)		304.2	1.02	0.079
Humidity + s(Week)		304.4	1.19	0.073
500m Land-use + Temperature + s(Week)		304.7	1.47	0.064
500m Land-use + Temperature + Rainfall + s(Week)		304.9	1.63	0.059
c	Worker fat content
Model		AICc	ΔAICc	wi
s(Week)		-319.6	0	0.185
Humidity + s(Week)		-319.4	0.22	0.166
Temperature + s(Week)		-318.9	0.68	0.131
Temperature + Humidity + s(Week)		-318.1	1.54	0.086
Rainfall + Humidity + s(Week)		-317.5	2.07	0.066
500m Land-use + s(Week)		-317.4	2.24	0.06
Temperature + Rainfall + s(Week)		-317.2	2.4	0.056
500m Land-use + Humidity + s(Week)		-317	2.58	0.051
d	Male thorax width
Model		AICc	ΔAICc	wi
Rainfall + Humidity + s(Week)		106	0	0.145
Temperature + Rainfall + s(Week)		106.1	0.07	0.14
500m Land-use + Rainfall + Humidity + s(Week)		106.4	0.37	0.12
500m Land-use + Temperature + Rainfall + s(Week)		106.4	0.42	0.118
Temperature + Rainfall + Humidity + s(Week)		106.9	0.87	0.094
500m Land-use + Temperature + Rainfall + Humidity + s(Week)		107.2	1.23	0.079
s(Week)		107.4	1.36	0.074
500m Land-use + s(Week)		107.6	1.62	0.065
e	Worker thorax width
Model		AICc	ΔAICc	wi
Humidity + s(Week)		450.3	0	0.175
500m Land-use + Humidity + s(Week)		451.1	0.83	0.116
Temperature + s(Week)		451.3	1.06	0.103
Temperature + Humidity + s(Week)		451.4	1.17	0.098
500m Land-use + Temperature+ s(Week)		451.8	1.52	0.082
s(Week)		452.1	1.83	0.07
500m Land-use + Temperature + Humidity + s(Week)		452.2	1.93	0.067
Rainfall + Humidity + s(Week)		452.3	2.07	0.062
f	Crithidia bombi presence
Model		AICc	ΔAICc	wi
Temperature		51.3	0	0.325
Temperature + Rainfall		53.5	2.13	0.112
500m Land-use + Temperature + Rainfall		53.6	2.31	0.103
Temperature + Humidity		53.7	2.41	0.098
500m Land-use + Temperature + Humidity		54	2.69	0.085
500m Land-use		54.3	2.92	0.075
500m Land-use + Rainfall		55.3	3.94	0.045
Basic		56	4.66	0.032
g	Apicystis bombi presence
Model		AICc	ΔAICc	wi
Basic		54	0	0.255
Humidity		54.6	0.66	0.183
Rainfall		55.3	1.35	0.13
500m Land-use		56.2	2.22	0.084
Temperature		56.2	2.26	0.082
Temperature + Humidity		56.7	2.74	0.065
500m Land-use + Humidity		57.5	3.6	0.042
Temperature + Rainfall		57.7	3.7	0.04

## Sheet: Table S6
Table S6. Tables of candidate models including land-use at a 100m radius around colonies using a) GAMs to analyse male thorax width over time with site as a random effect and b) binomial GLMs to analyse presence of Apicystis bombi. In both cases, the basic model included the constant and the residual variance, with all other models containing the basic model plus the indicated covariates. Models …
a	Male thorax width
Model		AICc	ΔAICc	wi
100m Land-use + Temperature + Rainfall + s(Week,5)		104.8	0	0.158
100m Land-use + Rainfall + Humidity + s(Week,5)		105	0.18	0.145
Rainfall + Humidity + s(Week,5)		105.3	0.51	0.122
100m Land-use + Temperature + Rainfall + Humidity + s(Week,5)		105.4	0.56	0.119
Temperature + Rainfall + s(Week,5)		105.4	0.6	0.117
Temperature + Rainfall + Humidity + s(Week,5)		106.2	1.44	0.077
100m Land-use + s(Week,5)		106.6	1.74	0.066
s(Week,5)		107.1	2.27	0.051
b	Apicystis bombi presence
Model		AICc	ΔAICc	wi
100m Land-use + Humidity		47.8	0	0.329
100m Land-use		48.5	0.78	0.223
100m Land-use + Rainfall + Humidity		49.2	1.42	0.162
100m Land-use + Rainfall		50.6	2.84	0.08
100m Land-use + Temperature + Humidity		50.7	2.92	0.076
100m Land-use + Temperature + Rainfall + Humidity		51.1	3.32	0.063
100m Land-use + Temperature + Rainfall + Humidity		53.2	5.44	0.022
Basic		54	6.19	0.015

## Sheet: Table S7
Table S7. Coefficients and 95% confidence intervals (CIs) for the optimal model or model sets (model averaged where applicable; see Table S3 for optimal model sets) for variables where land-use at a 100m radius was found to have a significant effect: a) male size and b) Apicystis bombi presence. Parameters highlighted in bold are considered important to the model based on 95% CIs.
a	Male thorax width
Parameters		Estimate	Std. Error	95% CIs
				Lower	Upper
(Intercept)		5.71	0.558	4.618	6.806
100m Land-use (Dense housing)		0.185	0.113	-0.037	0.406
100m Land-use (Wooded)		0.279	0.117	0.05	0.508
100m Land-use (Sparse housing)		0.192	0.124	-0.052	0.436
Temperature		-0.0211	0.0186	-0.058	0.015
Rainfall		0.00597	0.00221	0.002	0.01
Humidity		-7.63e-06	0.00585	-0.011	0.011
b	Apicystis bombi presence
Parameters		Estimate	Std. Error	95% CIs
				Lower	Upper
(Intercept)		-10.7731	8.38836	-27.214	5.668
100m Land-use (Fields)		-0.59468	0.84446	-2.25	1.06
100m Land-use (Dense housing)		-2.75632	1.08475	-4.882	-0.63
100m Land-use (Wooded)		-2.14746	0.83782	-3.79	-0.505
Humidity		0.16451	0.09411	-0.02	0.349

## Sheet: Table S8
Table S8. Model selection tables to compare the response of dependent variables to land-use at four different radii (750m, 500m, 250m, and 100m) surrounding sites. “All covariates” refers to temperature, humidity and rainfall and where relevant, week and the random effect of site. Models are presented in order of ΔAICc from the best model alongside their respective Akaike weights (wi).
a	Reproductive output
Model		AICc	ΔAICc	wi
500m land-use + all covariates		306.8	0	0.522
250m land-use + all covariates		308.3	1.54	0.241
750m land-use + all covariates		308.4	1.58	0.237
100m land-use + all covariates		324.4	17.62	0
b	Peak colony size
Model		AICc	ΔAICc	wi
500m land-use + all covariates		93.3	0	0.647
750m land-use + all covariates		96	2.7	0.168
250m land-use + all covariates		96.8	3.52	0.112
100m land-use + all covariates		97.6	4.34	0.074
c	Queen survival
Model		AICc	ΔAICc	wi
500m land-use + all covariates		141.4	0	0.823
250m land-use + all covariates		146	4.66	0.08
100m land-use + all covariates		146.3	4.89	0.071
750m land-use + all covariates		148.3	6.94	0.026
d	Colony survival
Model		AICc	ΔAICc	wi
500m land-use + all covariates		197.9	0	0.965
100m land-use + all covariates		206.5	8.64	0.013
250m land-use + all covariates		206.8	8.91	0.011
750m land-use + all covariates		206.9	8.99	0.011
e	Ovary development
Model		AICc	ΔAICc	wi
500m land-use + all covariates		474.9	0	0.355
100m land-use + all covariates		475.7	0.84	0.234
750m land-use + all covariates		475.9	1.07	0.208
250m land-use + all covariates		476	1.12	0.203
f	Presence of nectar in nest
Model		AICc	ΔAICc	wi
500m land-use + all covariates		222.5	0	0.591
750m land-use + all covariates		224	1.44	0.288
100m land-use + all covariates		226.3	3.8	0.088
250m land-use + all covariates		228.3	5.78	0.033
g	Presence of pollen in nest
Model		AICc	ΔAICc	wi
500m land-use + all covariates		285.3	0	0.997
250m land-use + all covariates		298.5	13.15	0.001
750m land-use + all covariates		298.7	13.39	0.001
100m land-use + all covariates		301.4	16.04	0
h	Bombus vestalis invasions
Model		AICc	ΔAICc	wi
750m land-use + all covariates		28.9	0	0.728
500m land-use + all covariates		31.2	2.32	0.228
250m land-use + all covariates		35.4	6.57	0.027
100m land-use + all covariates		36.4	7.54	0.017
i	Onset of reproduction
Model		AICc	ΔAICc	wi
500m land-use + all covariates		163.1	0	0.385
250m land-use + all covariates		163.6	0.48	0.302
750m land-use + all covariates		163.8	0.66	0.278
100m land-use + all covariates		167.9	4.83	0.035
j	Male fat content
Model		AICc	ΔAICc	wi
500m land-use + all covariates		305.2	0	0.31
250m land-use + all covariates		305.5	0.39	0.256
750m land-use + all covariates		305.6	0.45	0.247
100m land-use + all covariates		306.2	1.01	0.187
k	Male thorax width
Model		AICc	ΔAICc	wi
100m land-use + all covariates		105.9	0	0.39
750m land-use + all covariates		107.1	1.25	0.209
250m land-use + all covariates		107.2	1.32	0.202
500m land-use + all covariates		107.2	1.35	0.199
l	Worker fat content
Model		AICc	ΔAICc	wi
750m land-use + all covariates		-315.5	0	0.354
250m land-use + all covariates		-315.1	0.38	0.293
100m land-use + all covariates		-314.5	1.03	0.211
500m land-use + all covariates		-313.7	1.83	0.142
m	Worker thorax width
Model		AICc	ΔAICc	wi
250m land-use + all covariates		453.7	0	0.298
750m land-use + all covariates		453.8	0.15	0.276
500m land-use + all covariates		454.3	0.61	0.22
100m land-use + all covariates		454.4	0.73	0.207
n	Crithidia bombi presence
Model		AICc	ΔAICc	wi
250m land-use + all covariates		56.4	0	0.647
750m land-use + all covariates		58.5	2.12	0.224
500m land-use + all covariates		60.9	4.52	0.068
100m land-use + all covariates		61.1	4.73	0.061
o	Apicystis bombi presence
Model		AICc	ΔAICc	wi
100m land-use + all covariates		51.1	0	0.941
750m land-use + all covariates		57.9	6.84	0.031
250m land-use + all covariates		58.5	7.46	0.023
500m land-use + all covariates		61.4	10.36	0.005

## Sheet: Table S9
Table S9. Model selection tables to investigate whether Bombus vestalis invasions are a better predictor than land-use for variables found to be affected by land-use in the main analysis. Each model contains the covariates included in the optimal model derived from the main analysis and either land-use, total B. vestalis invasions or both. Models are presented in order of ΔAICc from the best mode…
a		Reproductive output
Count process			Binomial process	AICc	ΔAICc	wi
500m Land-use			500m Land-use	284.4	0	0.81
B. vestalis invasions			B. vestalis invasions	287.8	3.41	0.148
500m Land-use + B. vestalis invasions			500m Land-use + B. vestalis invasions	290.3	5.92	0.042
b	Male thorax width
Model				AICc	ΔAICc	wi
100m Land-use + Rainfall + s (week)				104.8	0	0.531
100m Land-use + B. vestalis invasions + Rainfall + s (week)				106.2	1.39	0.265
B. vestalis invasions + Rainfall + s (week)				106.7	1.92	0.204
c	Peak colony size
Model				AICc	ΔAICc	wi
500m Land-use + Rainfall				88.7	0	0.485
B. vestalis invasions + Rainfall				89.8	1.08	0.283
500m Land-use + B. vestalis invasions + Rainfall				90.2	1.47	0.232
d	Queen survival
Model				AICc	ΔAICc	wi
500m Land-use + Rainfall				140.3	0	0.438
B. vestalis invasions + Rainfall				140.5	0.24	0.389
500m Land-use + B. vestalis invasions + Rainfall				142.1	1.85	0.173
e	Colony survival
Model				AICc	ΔAICc	wi
500m Land-use + Rainfall				195.9	0	0.708
500m Land-use + B. vestalis invasions + Rainfall				197.7	1.86	0.279
B. vestalis invasions + Rainfall				203.9	8.05	0.013
f	Ovary development
Model				AICc	ΔAICc	wi
500m Land-use + B. vestalis invasions + s(week)				471.6	0	0.737
500m Land-use + s(week)				474.2	2.56	0.205
B. vestalis invasions + s(week)				476.7	5.08	0.058
g	Presence of nectar in nest
Model				AICc	ΔAICc	wi
500m Land-use + s(week)				216.7	0	0.713
500m Land-use + B. vestalis invasions + s(week)				218.8	2.1	0.249
B. vestalis invasions + s(week)				222.6	5.86	0.038
h	Presence of pollen in nest
Model				AICc	ΔAICc	wi
500m Land-use + s(week)				290.1	0	0.746
500m Land-use + B. vestalis invasions + s(week)				292.3	2.18	0.251
B. vestalis invasions + s(week)				301.6	11.53	0.002
i	Apicystis bombi presence
Model				AICc	ΔAICc	wi
100m Land-use + B. vestalis invasions + Humidity				47.2	0	0.562
100m Land-use + Humidity				47.8	0.54	0.43
B. vestalis invasions + Humidity				55.6	8.34	0.009

## Sheet: Table S10
Table S10. Principle component analysis (PCA) performed on the land-use categories at a 500m radius around the study sites. a) Importance of components from the PCA. PC1 and PC2 captured approx. 85% of the variation so were used for subsequent cluster analysis. b) Contribution of land-use categories to PC1 and PC2.
a)
	PC1	PC2	PC3	PC4	PC5	PC6	PC7	PC8
Standard deviation	2.1334	1.4628	0.9409	0.56175	0.22331	0.21199	0.10639	0.04403
Proportion of Variance	0.5689	0.2675	0.1107	0.03944	0.00623	0.00562	0.00141	0.00024
Cumulative Proportion	0.5689	0.8364	0.947	0.98649	0.99273	0.99834	0.99976	1
b)
	PC1	PC2
Proportion impervious surface	0.44196	-0.0543085
Proportion flower-rich habitat	0.0661187	-0.51499
Proportion domestic infrastructure	0.460866	-0.0850064
Proportion open land	-0.288629	-0.51546
Proportion tree cover	-0.084578	0.610023
Proportion agricultural land	-0.432549	-0.221743
Proportion gardens	0.338398	-0.175579
Proportion road	0.442528	-0.082373

[truncated: 4 more sheets: Table S11, Table S12, Table S13, Table S14]
